# Supplementary material for: Synthesis of giant panda habitat suitability evaluations
Source: Heliyon. 2024 Sep 4;10(17):e37398. doi: 10.1016/j.heliyon.2024.e37398 (PMC11408775; doi:10.1016/j.heliyon.2024.e37398)
Supplement: Multimedia component 1 [file mmc1.xlsx]

## Sheet: Sheet1
	Provinces					Mountains							Is it related to other research fields？	Temporal scale	Models						Evaluating indicators																							Data source
	Shanxi	Gansu	Sichuan	Sichuan and Gansu	All provinces	Daxiangling	Xiaoxiangling	Minshan	Qionglai	Qinling	Liangshan	Muliple mountains			Niche models		Mechanism models			Regression models	Topographic				Climate				Hydrology			Vegetation		Bamboo			Human interference					Natural interference	Others	Distribution points of giant pandas				Distribution points of bamboo
															MaxEnt models	Ecological niche factor analysis（ENFA） models	Analytic hierarchy process (AHP)	Define weights based on human experience	Others		Altitude	Slope	Aspect	Others	Bio12(Annual precipitation)	Bio1(Annual average temperature)	Bio5(The highest temperature in the warmest month)	Others	Distance from rivers	Distance from water source	Distance from water system	Vegetation coverage type	Others	Bamboo species	Bamboo coverage	Others	Distance from roads	Distance from residential areas	Distance from farmlands	Distance from tourist attractions	Others			The Third National Giant Panda Survey	The Fourth National Giant Panda Survey	Observation data of reserves	Field sample line observation	The Third National Giant Panda Survey	The Fourth National Giant Panda Survey
			√						√				Yes（Reserves design and management）	Current				√			√	√										√		√										√				√
		√						√		√		√	No	Current				√			√	√	√									√		√			√	√							√	√			√
		√						√					No	Current			√				√	√	√							√		√					√	√								√
			√			√			√			√	No	Current	√						√	√	√						√			√		√			√	√	√	√	Distance from grazing point, mining area, power station				√				√
			√					√	√			√	No	Current	√						√	√	√						√			√		√			√			√					√	√
			√			√			√			√	No	Current	√		√				√	√	√	terrain index							√	√		√			√							√				√
			√								√		Yes（Overlapping analysis of sympatric animals）	Current	√						√	√	√	Slope position				Average temperature in the coldest season(Bio11)、Precipitation of driest season (Bio17)	√			√	Enhanced Vegetation Index (EVI Index)				√	√					Patch density, number of patches, average patch area, maximum patch area, maximum patch index, patch binding index, segmentation index, segmentation index		√
	√									√			No	Current			√				√	√	√						√				Vegetation coverage			Distribution altitude of bamboo	√									√
			√					√					No	Current	√		√				√	√	√						√			√		√			√					Density of natural disasters point
			√						√				No	Current		√					√	√	√							√		√												√
			√			√			√			√	Yes（Climate change）	2050、2070	√						√	√	√					No introduction	√			√		√			√	√						√	√			√	√
			√								√		Yes（Wildlife habitats corridor planning）	Current				√			√	√										√					√									√
		√								√			Yes（Effects of domestic animals）	Current	√						√	√							√			√					√	√							√	√
			√				√						Yes（Wildlife habitats corridor planning）	Current	√						√	√	√	Slope position, shape, solar radiation index					√			√		√			√	√	√		Residential density				√	√			√
			√			√							Yes（Wildlife habitats corridor planning）	Current	√						√	√	√									√												√				√
			√			√			√			√	Yes（Reserves design and management）	Current			√				√	√	√						√			√		√			√				Distance from mine;Distance from hydropower station				√				√
	√									√			Yes（Human interference）	Current				√			√	√												√	√		√	√
			√			√							Yes（Climate change、human interference）	Current、2050	√						√	√	√		√		√	bio2、bio3、bio4、bio7、bio14、bio15		√				√			√			√	Distance from hydropower station, mine, power transmission line				√		√
			√						√				Yes（Earthquake）	Current						√	√	√	√							√		√		√			√					Landslides density			√		√		√
			√					√					Yes（Human interference、overlapping analysis of sympatric animals）	Current	√						√	√										√															√
			√					√					Yes（Reserves design and management）	Current		√					√	√	√									√								√
					√	√	√	√	√		√	√	Yes（Climate change）	1989、2002、2050、2090				√			√	√	√		√	√		Annual average humidity				√					√	√			Distance from rural areas			√
			√								√		Yes（Human interference）	2000、2012	√						√	√											森林覆盖有无				√				Distance from human interference points (farming, grazing, logging, bamboo shoot harvesting, medicine harvesting)			√	√
			√			√	√	√	√			√	Yes（Reserves design and management）	2001–2003、2011–2013	√						√	√	√									√					√	√		√	Distance from human interference points (bamboo shoot harvesting, farming, fire marks, medicine harvesting, hunting, livestock grazing, mining, logging, etc.)			√	√
	√									√			Yes（Overlapping analysis of sympatric animals）	Current	√																																√
				√				√					Yes（Climate change）	2012、2050	√				√		√							Average temperature during the hottest season(Bio10)				√		√											√				√
			√				√						No	Current	√						√	√	√			√	√	Bio6、Bio19	√			√					√				Distance from villages						√
			√					√					Yes（Overlapping patterns of giant panda resting and path habitats）	Current	√						√	√										√					√										√
			√			√			√			√	No	Current						√	√	√	√							√		√		√										√				√
			√						√				No	Current	√						√	√	√										Net primary productivity, maximum patch index of forest, forest edge density, forest aggregation index		√		√		√		Distance from villages				√
					√	√	√	√	√	√	√	√	Yes（Changes in the overall range of habitats）	2001–2003、2011–2013	√						√	√	√									√		√										√				√
	√									√			Yes（Climate change）	1990-2007、2071-2100				√			√	√	√		√			Average temperature from May to October、Average temperature in January									√	√	√					√
		√						√					Yes（Reserves design and management）	Current	√						√	√	√						√			√					√	√	√		Distance from hydropower station						√
					√	√	√	√	√	√	√	√	Yes（Reserves design and management、the relationship between habitat quality and ecosystem service value）	Current				√			√	√										√		√															√
			√						√				Yes（Overlapping analysis of sympatric animals）	Current	√						√	√	√						√			√		√			√	√			Distance from livestocks				√			√
					√	√	√	√	√	√	√	√	Yes（Climate change）	Current、2070			√				√	√	√									√				Bamboo suitability	√	√						√				√
					√	√	√	√	√	√	√	√	Yes(The impact of selecting spatial scales when assessing species habitat and distribution)		√						√	√							√				Forest coverage				√							√
					√	√	√	√	√	√	√	√	Yes（Human interference）	Current						√	√	√	√									√									Density of human interference points (grazing, farmland, roads, mines, power transmission lines and hydropower stations, bamboo shoot collection, poaching, fires, logging, tourism)				√
			√						√				Yes（Determine the habitat corridor for giant pandas）	Current						√	√	√	√	Terrain roughness index									Net primary productivity; forest coverage		√		√	√			Village density, road density		Aggregation Index, AI; Edge Density, ED;Patch Density, PD; Shannon Diversity Index, SHDI;Largest Patch Index, LPI_; Percentage of Landscape, PLAND_;		√
	√									√			Yes（Simulate the potential diffusion path of giant pandas）	Current			√				√	√	√						√			√		√			√		√		Distance from human interference points (such as medicine harvesting, paint collection, bamboo shoot harvesting)
	√		√							√			Yes（Reserves design and management）	Current、2050	√						√	√	√					Bio 2、Bio 4、Bio 10、Bio 11、Bio 15、Bio 17、Bio 18、Bio 19				√		√			√	√						√	√			√	√
			√						√				Yes（Reserves design and management）	2000、2012	√						√	√							√				Forest coverage、Coniferous forest coverage				√	√			Distance from hydropower station			√	√
			√			√	√	√	√		√	√	Yes(The impact of climate change and land use)	Current、2050、2070	√										√	√		Bio4、Bio15					Coverage rate of different land types												√
Sum	6	4	27	1	6	15	10	17	21	13	10	15	32		25	2	7	7	1	4	41	40	30		4	3	2		15	5	1	32		19	3		31	17	6	5				15	20	7	7	9	9
[truncated: 9 more columns]
